# Supplementary material for: Phytochemical Investigation and Tyrosinase Inhibitory Activity of Compounds from the Aerial Parts of Mussaenda pubescens Dryand
Source: Int J Mol Sci. 2026 Feb 24;27(5):2103. doi: 10.3390/ijms27052103 (PMC12984474; doi:10.3390/ijms27052103)
Supplement: Supplementary file 1 [file ijms-27-02103-s001.zip]

Archive with 1 entries (1 files):
- ijms-4167172-supplementary.pdf
